# Supplementary material for: Targeting the Unwindosome by Mebendazole Is a Vulnerability of Chemoresistant Hepatoblastoma
Source: Cancers (Basel). 2022 Aug 30;14(17):4196. doi: 10.3390/cancers14174196 (PMC9454988; doi:10.3390/cancers14174196)
Supplement: Supplementary file 1 [file cancers-14-04196-s001.zip]

Archive with 1 entries (1 files):
- cancers-1863781-supplementary.xlsx
