# Supplementary material for: Targeting the Unwindosome by Mebendazole Is a Vulnerability of Chemoresistant Hepatoblastoma
Source: Cancers (Basel). 2022 Aug 30;14(17):4196. doi: 10.3390/cancers14174196 (PMC9454988; doi:10.3390/cancers14174196)
Supplement: Supplementary file 1 [file cancers-14-04196-s001.zip › cancers-1863781-supplementary.xlsx]

## Sheet: Suppl Table S1
upregulated genes		downregulated genes
gene name	probe ID	gene name	probe ID
SNRPD3	202567_AT	LHX6	219884_AT
PLIN1	205913_AT	ICAM5	206906_AT
PHB1	200659_S_AT	NAP1L2	219368_AT
PSMG1	203405_AT	SULT4A1	219425_AT
MAST1	217231_S_AT	TMSB4Y	206769_AT
ASB13	218862_AT	NR4A2	216248_S_AT
RUVBL2	201459_AT	GRIA3	217565_AT
RPL30	200062_S_AT	KBTBD11	204301_AT
TRPC5	220552_AT	ZNF671	219849_AT
ATP6V0A4	220197_AT	BEX4	215440_S_AT
PRDX4	201923_AT	CD6	213958_AT
GTPBP4	218239_S_AT	RFX2	208031_S_AT
MYBL1	213906_AT	MAP3K20	218833_AT
AMDHD2	219082_AT	TRIM62	58308_AT
TCTN3	212123_AT	ADA2	219505_AT
MRPS28	219819_S_AT	DGKA	211272_S_AT
TCOF1	202385_S_AT	FAM171A1	212771_AT
AIMP2	209972_S_AT	HCP5	206082_AT
UBE2V2	209096_AT	PDK4	205960_AT
YIPF2	65086_AT	DIRAS2	219619_AT
EIF3H	201592_AT	HECA	218603_AT
CYP19A1	203475_AT	ITK	211339_S_AT
TLX2	211049_AT	SCUBE2	219197_S_AT
HAVCR1	207052_AT	FLI1	210786_S_AT
PANK2	218809_AT	RIPOR2	209829_AT
HROB	219879_S_AT	CD69	209795_AT
CTNNBL1	221021_S_AT	IFI44L	204439_AT
KCNH6	221023_S_AT	ARHGEF3	218501_AT
NAALADL1	207895_AT	CACNA1H	205845_AT
GPX2	202831_AT	EGR2	205249_AT
APRT	213892_S_AT	S1PR4	206437_AT
GORASP2	208843_S_AT	PSMB9	204279_AT
PUF60	209899_S_AT	OSMR	205729_AT
RXYLT1	204808_S_AT	PRKCB	209685_S_AT
NRG1	208241_AT	ESR1	217190_X_AT
TIMM8A	210800_AT	GMPR	204187_AT
ETNPPL	221008_S_AT	ICOS	210439_AT
LRRC14	32062_AT	ZFY	207246_AT
KDM6A	203992_S_AT	PCDHGA3	216352_X_AT
GLRX3	214205_X_AT	TSC22D3	208763_S_AT
TRIM16	204341_AT	ANXA10	210143_AT
DCAF13	220843_S_AT	CDH6	214803_AT
RANBP1	221915_S_AT	GASK1B	219872_AT
C1QBP	214214_S_AT	CD83	204440_AT
ITGAE	205055_AT	CD3E	205456_AT
CNR1	213436_AT	CATSPERG	221316_AT
RNASE2	206111_AT	GIMAP4	219243_AT
KRT31	206677_AT	LILRA4	210313_AT
MRPL18	217907_AT	PDGFD	219304_S_AT
SULT1A2	211385_X_AT	SSBP2	210829_S_AT
FSTL4	214859_AT	CAMK2B	34846_AT
AARS1	201000_AT	PTPRC	212588_AT
SHARPIN	220973_S_AT	KLF2	219371_S_AT
HOXC5	206739_AT	RERGL	220276_AT
PAK1IP1	218886_AT	WIPF1	202665_S_AT
CHAF1A	214426_X_AT	EFNA5	214036_AT
CPVL	208146_S_AT	BATF3	220358_AT
CDK4	202246_S_AT	HMGN5	221606_S_AT
GPAA1	215690_X_AT	ARHGAP24	221030_S_AT
ECE2	206728_AT	CXCR6	211469_S_AT
CPLX2	206368_AT	PCK1	208383_S_AT
PAGE4	205564_AT	STEAP4	220187_AT
CENPQ	219294_AT	TUBA4A	212242_AT
PES1	202212_AT	SLAMF7	219159_S_AT
CABYR	219928_S_AT	SAMD9	219691_AT
ADSL	210250_X_AT	EDN1	218995_S_AT
DHFR	48808_AT	N4BP2L1	217197_X_AT
EIF3B	211501_S_AT	MPL	216825_S_AT
PXMP4	219428_S_AT	ADAMTS8	220677_S_AT
PCLAF	211713_X_AT	DIO3	207154_AT
C20orf27	50314_I_AT	PER2	208518_S_AT
MTMR7	217292_AT	HLA-DQB1	212999_X_AT
UPK3A	206771_AT	MXRA8	213422_S_AT
RRS1	209567_AT	HLA-DQA1	213831_AT
NECAB3	210720_S_AT	MAF	209348_S_AT
DKC1	216212_S_AT	LARP6	218651_S_AT
PRSS3	213421_X_AT	NLGN4X	221933_AT
BCAT1	214452_AT	NR4A1	211143_X_AT
DSCC1	219000_S_AT	NAP1L3	204749_AT
TTI1	212898_AT	STX11	210190_AT
GM2A	35820_AT	RIPK4	221215_S_AT
BCORL1	219444_AT	TUSC3	213423_X_AT
SMC1A	217555_AT	GPR183	205419_AT
MRPL13	218049_S_AT	ALDOB	217238_S_AT
E2F1	204947_AT	CD5	206485_AT
PABPC1	215157_X_AT	KDM5D	206700_S_AT
CKS2	204170_S_AT	NR3C2	205259_AT
MYBBP1A	219098_AT	ALS2CL	222333_AT
TXNRD1	201266_AT	KDM5B	211202_S_AT
STOML2	215416_S_AT	DAAM2	212793_AT
PFKFB2	209992_AT	IFI44	214453_S_AT
ATAD2	218782_S_AT	DYRK3	210151_S_AT
GLT8D1	218147_S_AT	TBL1Y	211462_S_AT
WNT5B	221029_S_AT	NLGN4Y	207703_AT
PDSS1	220865_S_AT	IL1R1	215561_S_AT
TLN2	212703_AT	MAPK11	211500_AT
H2AW	221582_AT	KCNC3	207600_AT
HSPA6	213418_AT	ZNF667	207120_AT
TMC7	220021_AT	PER1	36829_AT
SLC44A4	205597_AT	BHLHE40	201170_S_AT
APEH	201284_S_AT	EGR3	206115_AT
SLC17A9	219559_AT	SLC37A1	218928_S_AT
XPOT	212160_AT	TNFRSF25	219423_X_AT
SLC12A5	210040_AT	SELL	204563_AT
USP18	219211_AT	PRKAG2	218292_S_AT
NUP107	218768_AT	JUN	213281_AT
PLA2G7	206214_AT	CYRIA	209683_AT
BMP7	211260_AT	SYCE1L	215301_AT
CENPM	218741_AT	CBFA2T3	208056_S_AT
CYP7A1	207406_AT	EFNB2	202669_S_AT
ZGPAT	57539_AT	LCP2	205270_S_AT
GNRH2	208519_X_AT	TNIK	213109_AT
ELAPOR1	221874_AT	KLF9	203543_S_AT
B9D1	210535_AT	TAP1	202307_S_AT
CPSF1	33132_AT	GYS2	214621_AT
BOP1	216397_S_AT	GNG7	206896_S_AT
ARMC6	221758_AT	NFATC1	211105_S_AT
MTERF3	219363_S_AT	UTY	211149_AT
UGDH	203343_AT	HLA-DMA	217478_S_AT
SCML2	206147_X_AT	IL2RG	204116_AT
PADI1	220962_S_AT	STAB2	220114_S_AT
CEP72	219531_AT	KLF4	221841_S_AT
NOP16	214011_S_AT	ARHGEF17	203756_AT
FAM153A	211166_AT	APOD	201525_AT
SCRIB	212556_AT	HLA-DPA1	213537_AT
RFC4	204023_AT	TRIM22	213293_S_AT
CLN3	210859_X_AT	MFAP3L	210843_S_AT
LPAL2	210909_X_AT	SCARF1	206995_X_AT
ORC6	219105_X_AT	MYH11	207961_X_AT
TUBB1	208601_S_AT	IRF4	216987_AT
PSMF1	201053_S_AT	GPR171	207651_AT
NLE1	203867_S_AT	CD207	220428_AT
SPINK4	207214_AT	CTSG	205653_AT
FABP5	202345_S_AT	C1R	212067_S_AT
EEF1E1	213907_AT	TRAK1	214924_S_AT
C8orf33	218187_S_AT	PDE6G	210060_AT
IARS1	204744_S_AT	CXCL11	211122_S_AT
CDCA3	221436_S_AT	GHR	205498_AT
ERN2	214372_X_AT	RYR2	214044_AT
CCT5	208696_AT	OLFM1	213131_AT
RECQL4	213520_AT	PLCL2	216218_S_AT
MAPKAPK5	212871_AT	SELE	206211_AT
MCM4	222037_AT	CD47	213857_S_AT
SPAG5	203145_AT	PLAAT4	204070_AT
SERPINA6	206325_AT	TOX	204530_S_AT
ATP6V1H	221504_S_AT	LCK	204891_S_AT
CDC123	201725_AT	GADD45B	213560_AT
LEFTY1	206268_AT	FAT4	219427_AT
CRH	205630_AT	GPR153	64942_AT
TKT	208700_S_AT	LMO4	209205_S_AT
TUBG1	201714_AT	SPARCL1	200795_AT
RRM2	209773_S_AT	CA3	204865_AT
COX5A	203663_S_AT	IKZF2	220567_AT
AFP	204694_AT	ARMCX1	218694_AT
GLIPR1	214085_X_AT	CYP2B6	217133_X_AT
UBXN8	215983_S_AT	SEMA3D	215324_AT
NOP14	214661_S_AT	CCL19	210072_AT
FOXRED2	220707_S_AT	MKNK1	209467_S_AT
ZNF696	220967_S_AT	AKR1C4	210558_AT
SNRPF	203832_AT	MYLK	202555_S_AT
SLC25A5	200657_AT	PIK3CD	211230_S_AT
MYO19	219320_AT	DDX3Y	205001_S_AT
TUFM	201113_AT	PLCH2	206080_AT
ZDHHC4	220261_S_AT	HCG26	214186_S_AT
VRK1	203856_AT	SCN3B	204723_AT
PA2G4	214794_AT	PRDM8	219835_AT
PHB2	201600_AT	GNLY	37145_AT
EIF2S3	205321_AT	CH25H	206932_AT
RPS6KA3	203843_AT	HOMER2	217080_S_AT
VDAC3	208846_S_AT	CST7	210140_AT
HSP90AB1	214359_S_AT	PLEKHF1	219566_AT
ATP5MC1	208972_S_AT	CLEC7A	221698_S_AT
NOL6	218199_S_AT	UAP1L1	214755_AT
IKBKG	36004_AT	RASGRP2	214369_S_AT
PKD2L1	221061_AT	PGGHG	219359_AT
ACLY	210337_S_AT	SP140	207777_S_AT
MCHR1	221354_S_AT	EFCAB6	220271_X_AT
SNRPB	213175_S_AT	SH2D1A	211211_X_AT
HSP90AA1	214328_S_AT	FLT3	206674_AT
ODC1	200790_AT	LTB	207339_S_AT
DDC	214347_S_AT	RUNX3	204198_S_AT
PRMT3	213320_AT	SERPINE1	202628_S_AT
SOAT2	210677_AT	SOCS2	203373_AT
DPM1	202673_AT	GZMB	210164_AT
C9orf40	218904_S_AT	LMOD1	211562_S_AT
TPD52	201691_S_AT	JCHAIN	212592_AT
NME1	201577_AT	PDE1B	206444_AT
EIF4G1	208625_S_AT	IPCEF1	214735_AT
ALG3	207396_S_AT	CAND2	213547_AT
PALS2	205429_S_AT	HIVEP2	212642_S_AT
SCARA3	219416_AT	TRIM38	203610_S_AT
REXO4	218767_AT	APCS	206350_AT
GABRA3	207210_AT	IL18R1	206618_AT
CHEK2	210416_S_AT	TLR2	204924_AT
SLC2A8	218985_AT	ZNF43	222136_X_AT
TAF2	209523_AT	OGDHL	219277_S_AT
BCL2L14	221241_S_AT	SPATA6	220299_AT
NINJ2	219594_AT	FBP1	209696_AT
HSPE1	205133_S_AT	PRF1	214617_AT
DDX18	208897_S_AT	SOCS3	214105_AT
USH2A	207706_AT	FASLG	211333_S_AT
MCM3	201555_AT	CYTIP	209606_AT
KRT85	207670_AT	IL16	209828_S_AT
IFRD2	209100_AT	PER3	221045_S_AT
CCR6	206983_AT	SIGLEC5	220000_AT
GUCY2C	206312_AT	PDE4A	211901_S_AT
PTDSS1	201433_S_AT	ADCY3	209321_S_AT
DGAT1	203669_S_AT	VAMP1	213326_AT
DARS2	218365_S_AT	EPOR	396_F_AT
MTDH	212251_AT	ING1	210350_X_AT
WASHC5	201985_AT	BHLHE41	221530_S_AT
NBN	217299_S_AT	KLF11	218486_AT
PIGZ	220041_AT	CTSS	202902_S_AT
SLC39A4	219215_S_AT	IL10RA	204912_AT
TFF1	205009_AT	GYPC	202947_S_AT
PCSK2	204870_S_AT	SPART	216965_X_AT
CANX	208853_S_AT	HPGD	211549_S_AT
PITX1	209587_AT	CRIP1	205081_AT
NOLC1	211951_AT	PLAT	201860_S_AT
DSN1	219512_AT	TXK	206828_AT
PCNA	201202_AT	GBP1	202270_AT
THBS4	204776_AT	TRAT1	217147_S_AT
H2BC9	208546_X_AT	KCNMB4	219287_AT
KCNC1	208477_AT	CBX4	206724_AT
MCM7	210983_S_AT	PRKY	206279_AT
TOMM40	202264_S_AT	IL2RB	205291_AT
TGIF2-RAB5IF	217835_X_AT	HLA-DRB6	217362_X_AT
NQO1	210519_S_AT	RRAD	204803_S_AT
SLC6A7	208494_AT	DNALI1	205186_AT
PIR	207469_S_AT	DAPK2	215184_AT
BCAS1	204378_AT	P4HTM	222125_S_AT
LSM4	212924_S_AT	GRAMD1C	219313_AT
BFAR	218056_AT	HLA-DRA	210982_S_AT
AURKB	209464_AT	ACTN2	203864_S_AT
ERAP1	214034_AT	TYMP	217497_AT
CCDC51	218722_S_AT	ZNF471	211923_S_AT
NEU1	208926_AT	TPSG1	220339_S_AT
KCNK10	220727_AT	SOX17	219993_AT
OAZ3	222075_S_AT	P2RY14	206637_AT
GSR	205770_AT	TBX21	220684_AT
MRPL15	218027_AT	WHRN	47553_AT
ABCA4	210082_AT	EIF1AY	204410_AT
SLC6A4	207519_AT	FGF14	221310_AT
DDX54	219111_S_AT	ADRA2A	209869_AT
PSMD14	212296_AT	JAM2	219213_AT
GINS3	45633_AT	ZNF702P	206557_AT
KNTC1	206316_S_AT	MAP7	215471_S_AT
DIABLO	219350_S_AT	CIITA	211884_S_AT
SLC26A1	220733_AT	FGL2	204834_AT
LOC102724197	211417_X_AT	IQSEC2	214819_AT
TLX1	207179_AT	TNFRSF14	209354_AT
VARS1	201797_S_AT	SLC8A1	211805_S_AT
ADK	204120_S_AT	SGK1	201739_AT
EXOSC4	91684_G_AT	KLRD1	210606_X_AT
PPM1G	200913_AT	MAN1C1	218918_AT
POLD1	203422_AT	ADRA2B	208544_AT
NUP37	218622_AT	TUBBP5	222361_AT
ATP2A1	205444_AT	XAF1	206133_AT
AHSA1	201491_AT	TLE5	217729_S_AT
PUDP	203974_AT	RTP4	219684_AT
TNNC1	209904_AT	SH3BGRL	201312_S_AT
MNAT1	203565_S_AT	ATF3	202672_S_AT
AURKA	208080_AT	SYCP2	206546_AT
TFF2	214476_AT	MICB	206247_AT
CDC45	204126_S_AT	WAS	38964_R_AT
SYN3	206322_AT	IFIT2	217502_AT
MLST8	220587_S_AT	IL18	206295_AT
CYC1	201066_AT	PLEKHO1	218223_S_AT
PHGDH	201397_AT	STON1	213413_AT
EIF6	210213_S_AT	ZNF132	207402_AT
ST18	206135_AT	CCL22	207861_AT
SRPK1	202200_S_AT	PYHIN1	216748_AT
RP6-149D17.1	217343_at	KLF6	211610_AT
		VIPR1	205019_S_AT
		RNASEL	221287_AT
		PITPNM3	221254_S_AT
		CAMTA2	212948_AT
		ARMCX2	203404_AT
		TMEM140	218999_AT
		EGR1	201694_S_AT
		MYO10	216222_S_AT
		NPR3	219790_S_AT
		LRRFIP1	215375_X_AT
		RPS6KA2	212912_AT
		GJA5	214466_AT
		B3GALT4	210205_AT
		HSPBAP1	219284_AT
		PPP2R1B	222351_AT
		DKK3	221127_S_AT
		IKZF3	221092_AT
		CHGB	204260_AT
		HIVEP1	204512_AT
		RPS4Y1	201909_AT
		STK17B	217503_AT
		PTGES	210367_S_AT
		DRD4	208215_X_AT
		C11orf21	220560_AT
		CBX7	212914_AT
		NR4A3	216979_AT
		VWF	202112_AT
		OPHN1	206323_X_AT
		WWTR1	202134_S_AT
		RASGRF1	215688_AT
		THBS3	209561_AT
		GNA14	220108_AT
		CFP	206380_S_AT
		RAB33A	206039_AT
		LARGE1	215543_S_AT
		EVI2B	211742_S_AT
		FOSB	202768_AT
		SPN	216981_X_AT
		MGLL	211026_S_AT
		GPR65	214467_AT
		CCR2	207794_AT
		CORO1B	204960_AT
		A4GALT	219488_AT
		TNFSF11	211153_S_AT
		P2RY10	214615_AT
		CXCL2	209774_X_AT
		CD1C	205987_AT
		ARHGAP28	220382_S_AT
		PPP1R13L	218849_S_AT
		FAM149A	222291_AT
		MYOM2	205826_AT
		AGAP2	215080_S_AT
		TLR4	221060_S_AT
		ZFP36	201531_AT
		KIAA0513	204546_AT
		HLA-DMB	203932_AT
		ANGPTL4	221009_S_AT
		IL18RAP	207072_AT
		FMNL1	204789_AT
		DUSP1	201044_X_AT
		SCN5A	207413_S_AT
		CAVIN2	218711_S_AT
		FAM174B	51158_AT
		CD96	206761_AT
		SLC46A3	214719_AT
		NFIX	209807_S_AT
		RGS16	209325_S_AT
		VPS37B	221704_S_AT
		GFI1	206589_AT
		IDS	217432_S_AT
		KLHL26	219354_AT
		CYP46A1	220331_AT
		CXCL10	204533_AT
		SH2D2A	207351_S_AT
		CFLAR	217654_AT
		HLA-E	217456_X_AT
		GUSBP3	215599_AT
		ARHGEF6	209539_AT
		NBEA	221207_S_AT
		ATN1	40489_AT
		VIP	206577_AT
		DES	216947_AT
		NEO1	204321_AT
		ANKRD53	215759_AT
		ENPEP	204845_S_AT
		PLA2G2D	220423_AT
		DOCK10	219279_AT
		CCL2	216598_S_AT
		NOL3	59625_AT
		CTSW	214450_AT
		HLA-DPB1	201137_S_AT
		TMCC2	213096_AT
		SMARCA2	217707_X_AT
		DTX3	49051_G_AT
		P2RY13	220005_AT
		HERC5	219863_AT
		CSDC2	209981_AT
		RUFY3	213939_S_AT
		ZBP1	208087_S_AT
		RASGRP1	205590_AT
		IAPP	207062_AT
		LIMS2	220765_S_AT
		CD5L	206680_AT
		KCNA5	206762_AT
		GPR182	214506_AT
		TASL	220252_X_AT
		IDO1	210029_AT
		NTRK2	221796_AT
		TFEB	50221_AT
		CSF2RB	205159_AT
		CYP2C8	219903_S_AT
		HLA-DOA	217001_X_AT
		ACKR1	208335_S_AT
		PHLDA1	218000_S_AT
		PLA2G4C	209785_S_AT
		PLCG2	204613_AT
		IKZF1	220704_AT
		BLNK	207655_S_AT
		CRHBP	205984_AT
		IDUA	213723_S_AT
		POMC	205720_AT
		GSTT2	205439_AT
		GCGR	210565_AT
		IRF7	208436_S_AT
		DAPP1	219290_X_AT
		NCOA1	210249_S_AT
		MYO15B	59375_AT
		ARHGAP25	38149_AT
		SLAMF1	206181_AT
		RNF122	219897_AT
		CLIC2	213415_AT
		RIC3	220282_AT
		NFKBIA	201502_S_AT
		ANXA13	208323_S_AT
		TRANK1	213261_AT
		TSPAN32	220558_X_AT
		SEMA6D	220574_AT
		KCNMB1	209948_AT
		GFRA1	205696_S_AT
		EDA	211131_S_AT
		TIAM1	213135_AT
		IL7R	205798_AT
		KLRB1	214470_AT
		IGFALS	215712_S_AT
		JUNB	201473_AT
		USP9Y	206624_AT
		PLPP2	209529_AT
		TTTY14	207063_AT
		IGFBP3	212143_S_AT
		FOS	209189_AT
		ATP1B2	204311_AT
		MPPED2	215692_S_AT
		TNFSF8	207216_AT
		CAV1	212097_AT
		ETV7	221680_S_AT
		HLA-DRB1	208306_X_AT
		GALNT3	203398_S_AT
		SOX18	219568_X_AT
		RAB3A	204974_AT
		BIRC3	210538_S_AT
		RAB20	219622_AT
		KIF17	222144_AT
		IL17RA	205707_AT
		SRGN	201859_AT
		SNED1	213493_AT
		ADH1C	206262_AT
		TMOD1	203662_S_AT
		PROZ	208034_S_AT
		TTTY15	214983_AT
		HTR7	207927_AT
		PLN	204940_AT
		PELI2	219132_AT
		CD247	210031_AT
		ABI3BP	220518_AT
		NAT2	206797_AT
		DNAAF11	206483_AT
		HSPB7	218934_S_AT
		HSD17B6	37512_AT
		FAM50B	205775_AT
		PTGDS	212187_X_AT
		TPPP3	218876_AT
		NAAA	215178_X_AT
		BCL2L10	221320_AT
		TRAF1	205599_AT
		CD1E	215784_AT

## Sheet: Suppl Table S2
cmap name	mean	n	enrichment	p	specificity	percent non-null
DL-thiorphan	-0.849	2	-0.981	0.00076	0	100
terfenadine	-0.789	3	-0.917	0.00096	0.0275	100
quinostatin	-0.778	2	-0.939	0.00789	0.1221	100
trazodone	-0.752	3	-0.868	0.00453	0.0225	100
pyrvinium	-0.718	6	-0.683	0.00266	0.0928	100
mefloquine	-0.709	5	-0.745	0.00206	0.0463	100
dequalinium chloride	-0.706	4	-0.808	0.00263	0.0058	100
bepridil	-0.68	4	-0.809	0.00259	0.0227	100
pargyline	-0.67	4	-0.787	0.00416	0.0216	100
rimexolone	-0.666	4	-0.813	0.00229	0.0052	100
pimozide	-0.657	4	-0.776	0.00519	0.0354	100
mebendazole	-0.648	5	-0.738	0.0025	0.0485	100
procaine	-0.647	5	-0.714	0.00415	0.0305	100
cloperastine	-0.615	6	-0.641	0.00618	0.0336	100
thioridazine	-0.612	20	-0.465	0.00022	0.1828	95
trifluoperazine	-0.576	16	-0.544	2e-05	0.0577	75
prochlorperazine	-0.573	16	-0.515	0.00016	0.0472	93
trichostatin A	-0.513	182	-0.34	0	0.4654	86
LY-294002	-0.495	61	-0.419	0	0.1166	75
sirolimus	-0.485	44	-0.347	4e-05	0.2397	72
chlorpromazine	-0.477	19	-0.381	0.00537	0.0192	84
tanespimycin	-0.387	62	-0.293	2e-05	0.3361	64
wortmannin	-0.302	18	-0.405	0.00386	0.2166	50
ethisterone	0.273	6	0.628	0.00822	0.0129	50
genistein	0.284	17	0.404	0.00514	0.1279	64
clebopride	0.351	4	0.736	0.00947	0.0125	75
myosmine	0.364	6	0.686	0.00242	0.0076	66
alprostadil	0.38	7	0.578	0.00912	0.1016	71
Prestwick-675	0.43	4	0.737	0.00937	0.017	75
fludrocortisone	0.455	8	0.645	0.00094	0.0471	75
cefamandole	0.462	4	0.75	0.0076	0.0208	75
dapsone	0.48	5	0.733	0.00308	0	80
metampicillin	0.501	5	0.736	0.00296	0.0058	80
ribavirin	0.511	4	0.744	0.00802	0.0188	75
isoxicam	0.53	5	0.712	0.00467	0.0732	80
guanabenz	0.532	5	0.693	0.00681	0.022	80
meteneprost	0.538	4	0.738	0.00917	0.0435	75
indoprofen	0.549	4	0.76	0.00627	0.0309	100
Prestwick-642	0.552	4	0.763	0.00597	0.018	100
thioperamide	0.571	5	0.768	0.0015	0.0112	100
amantadine	0.583	4	0.758	0.00652	0.0315	100
tranexamic acid	0.597	5	0.789	0.00092	0.0061	100
gentamicin	0.601	4	0.847	0.00078	0.0063	100
biperiden	0.618	5	0.821	0.00038	0.0061	100
trimethobenzamide	0.628	5	0.825	0.00032	0.0061	100
Prestwick-1103	0.629	4	0.813	0.00237	0.0124	100
3-acetamidocoumarin	0.639	4	0.842	0.00101	0.0063	100
naringenin	0.647	4	0.773	0.00503	0.016	100
bumetanide	0.651	4	0.776	0.00473	0.0549	100
Prestwick-692	0.653	4	0.867	0.00044	0.0121	100
vancomycin	0.659	4	0.888	0.00016	0	100
Prestwick-1082	0.661	3	0.875	0.00365	0.0263	100
5182598	0.68	2	0.931	0.00909	0.0915	100
atracurium besilate	0.687	3	0.857	0.00557	0.0116	100
thiamphenicol	0.695	5	0.856	0.00014	0.0124	100
heptaminol	0.723	5	0.832	0.00028	0.0181	100
Gly-His-Lys	0.741	3	0.906	0.00174	0	100
isoflupredone	0.799	3	0.968	4e-05	0	100
adiphenine	0.826	5	0.971	0	0	100

## Sheet: Suppl Table S3
Gene	log2FoldChange	pvalue	padj	regulation
THBS2	5.47393	0.00285274	0.997835	up
SPATA12	5.33277	0.0320297	0.997835	up
AKAP12	5.2885	0.046493	0.997835	up
MYH16	4.6548	0.0482817	0.997835	up
INA	4.63606	0.0171867	0.997835	up
ANXA1	4.46936	7.09262e-05	0.286953	up
LINC00704	4.42913	0.00265254	0.997835	up
TCN1	3.74064	0.0152817	0.997835	up
KIF5C	3.70643	0.0325205	0.997835	up
KRT80	3.42316	0.00134471	0.997835	up
IL8	3.4131	1.39167e-07	0.00281522	up
GLIPR1	3.41206	3.26016e-07	0.00329749	up
EMP1	3.30908	0.0342846	0.997835	up
FAM5B	3.21804	0.043667	0.997835	up
IL18	3.19256	0.00128618	0.997835	up
PRSS23	3.1412	0.00113867	0.997835	up
HIST1H2AK	3.12431	0.0221615	0.997835	up
C14orf37	3.08301	0.0328285	0.997835	up
ROCK1P1	3.05096	0.0101989	0.997835	up
LOXL2	2.97649	0.00166944	0.997835	up
ANGPT2	2.93975	0.0435575	0.997835	up
AL832891	2.8649	0.035639	0.997835	up
FILIP1L	2.71385	0.00960856	0.997835	up
ARL14	2.60929	0.00561379	0.997835	up
NCF2	2.58008	0.0248743	0.997835	up
RASSF2	2.57827	0.0168552	0.997835	up
AREG	2.44064	0.00141562	0.997835	up
TGFB2	2.42957	0.0402879	0.997835	up
AK096314	2.38075	0.0328187	0.997835	up
MYOF	2.38033	0.00936049	0.997835	up
LAMC2	2.35074	0.0494941	0.997835	up
GPRC5A	2.31833	0.0193085	0.997835	up
BACH2	2.22447	0.0379335	0.997835	up
LTBP1	2.22084	0.0462603	0.997835	up
ENDOD1	2.14309	0.0182793	0.997835	up
BIRC3	2.13407	0.0163507	0.997835	up
CYR61	2.12941	0.0159088	0.997835	up
HIST2H2BE	2.01864	0.015364	0.997835	up
MMP24	2.01608	0.0344492	0.997835	up
PLK2	1.98335	6.1093e-05	0.286953	up
TNFSF15	1.88778	0.0060103	0.997835	up
MIR3189	1.85132	0.0154692	0.997835	up
KLF4	1.81364	0.0309534	0.997835	up
APOLD1	1.734	0.0155723	0.997835	up
KLF6	1.69316	0.00758604	0.997835	up
HIST1H2BC	1.67433	0.0150975	0.997835	up
ZSCAN23	1.67361	0.00948975	0.997835	up
CYP1A1	1.55049	0.027711	0.997835	up
RNF19A	1.54043	0.0449499	0.997835	up
LOC595101	1.53656	0.0345939	0.997835	up
ARHGAP11B	1.49293	0.0379063	0.997835	up
DUSP10	1.46371	0.0175508	0.997835	up
YPEL1	1.46128	0.043907	0.997835	up
BC014312	1.45763	0.00654402	0.997835	up
DUSP1	1.43432	0.0142461	0.997835	up
GPSM2	1.41926	0.0151956	0.997835	up
FAS	1.38651	0.0219985	0.997835	up
LOC100288637	1.36448	0.0187645	0.997835	up
CD44	1.35809	0.0307916	0.997835	up
BMP2	1.35449	0.0392227	0.997835	up
CAPN2	1.3045	0.0289528	0.997835	up
C12orf5	1.27462	0.00632389	0.997835	up
LIMA1	1.27057	0.0236374	0.997835	up
HIST1H2AC	1.26301	0.00994976	0.997835	up
BUB1	1.22161	0.0338796	0.997835	up
TNFRSF21	1.18041	0.0169406	0.997835	up
AQP7P1	1.14826	0.0342027	0.997835	up
PALLD	1.11617	0.00781006	0.997835	up
KIF20A	1.11099	0.00653853	0.997835	up
KNSTRN	1.10003	0.0103594	0.997835	up
HIST1H2BD	1.09081	0.0287107	0.997835	up
EDA2R	1.08518	0.0304566	0.997835	up
FAM72B	1.08151	0.0351623	0.997835	up
NFE2L3	1.02847	0.0147478	0.997835	up
POLD1	-1.00061	0.0419826	0.997835	down
WFS1	-1.0026	0.0217978	0.997835	down
CHPF	-1.00498	0.0430776	0.997835	down
TUBG1	-1.00536	0.0382123	0.997835	down
C19orf24	-1.01053	0.0342739	0.997835	down
GPER	-1.01141	0.0283973	0.997835	down
MLST8	-1.01185	0.0259844	0.997835	down
FTCD	-1.01538	0.0138933	0.997835	down
LRP3	-1.01785	0.0307019	0.997835	down
THAP7	-1.01867	0.0314353	0.997835	down
PFKL	-1.03557	0.0122836	0.997835	down
PSMB10	-1.03887	0.0121011	0.997835	down
GINS2	-1.04547	0.0283581	0.997835	down
SEMA6B	-1.04798	0.042482	0.997835	down
PLCD1	-1.04812	0.045766	0.997835	down
TOM1	-1.05168	0.0484243	0.997835	down
NR1H3	-1.05331	0.0218981	0.997835	down
NDUFB7	-1.06678	0.0206533	0.997835	down
ZNF324B	-1.06863	0.0315515	0.997835	down
ACSM2B	-1.07098	0.0488262	0.997835	down
GLYCTK	-1.07343	0.00726614	0.997835	down
ARID5A	-1.07742	0.00995328	0.997835	down
D2HGDH	-1.08215	0.016309	0.997835	down
CCDC69	-1.0824	0.049537	0.997835	down
RELL2	-1.08328	0.0139009	0.997835	down
INS-IGF2	-1.08989	0.0395748	0.997835	down
CEBPA-AS1	-1.0922	0.0498204	0.997835	down
PLEKHH3	-1.09363	0.0146526	0.997835	down
SCO2	-1.09487	0.0329263	0.997835	down
NUBP2	-1.09548	0.0375101	0.997835	down
NDUFS7	-1.10046	0.017413	0.997835	down
SCRN2	-1.11004	0.0483388	0.997835	down
UNG	-1.11167	0.00704035	0.997835	down
ATP5D	-1.12767	0.0261969	0.997835	down
CHST13	-1.14206	0.0243484	0.997835	down
FAM151A	-1.1479	0.0343944	0.997835	down
ZNF524	-1.1482	0.0345415	0.997835	down
TRAPPC5	-1.1513	0.0143555	0.997835	down
MAFG-AS1	-1.15736	0.0331977	0.997835	down
TRMT2A	-1.16127	0.0036831	0.997835	down
ADRA2C	-1.16254	0.0340768	0.997835	down
MCM2	-1.17033	0.0396415	0.997835	down
BCAM	-1.1736	0.0457914	0.997835	down
CDHR2	-1.17436	0.0222807	0.997835	down
GAMT	-1.17493	0.0207448	0.997835	down
TGM2	-1.17786	0.0164455	0.997835	down
ASL	-1.18907	0.00993573	0.997835	down
PLEC	-1.1901	0.0113843	0.997835	down
KHK	-1.19055	0.0258771	0.997835	down
SLC22A7	-1.19396	0.0488742	0.997835	down
FKBP8	-1.20684	0.0366888	0.997835	down
CD82	-1.20765	0.0177474	0.997835	down
PDGFRB	-1.21001	0.0120423	0.997835	down
VASN	-1.21383	0.0462729	0.997835	down
SLC29A4	-1.21471	0.0184048	0.997835	down
GCAT	-1.22841	0.0299686	0.997835	down
SH3BP1	-1.22868	0.0382051	0.997835	down
IGF2	-1.23505	0.0395386	0.997835	down
SREBF1	-1.24203	0.00950924	0.997835	down
FN3K	-1.24404	0.0343017	0.997835	down
MMP15	-1.24544	0.015677	0.997835	down
ANXA6	-1.24773	0.0318535	0.997835	down
NME3	-1.25606	0.00993013	0.997835	down
AGFG2	-1.27422	0.0368884	0.997835	down
CEBPA	-1.28279	0.0435713	0.997835	down
LYL1	-1.28526	0.0204315	0.997835	down
SLC26A1	-1.28823	0.00718045	0.997835	down
E2F1	-1.30242	0.00962705	0.997835	down
ALDH4A1	-1.30509	0.0123183	0.997835	down
ESPN	-1.30816	0.011494	0.997835	down
VWA1	-1.31485	0.0433859	0.997835	down
SNORD104	-1.32167	0.0201301	0.997835	down
AIFM3	-1.34164	0.0290516	0.997835	down
DLG4	-1.34507	0.0494657	0.997835	down
PCSK9	-1.35318	0.041733	0.997835	down
KLF15	-1.36687	0.0363809	0.997835	down
ASS1	-1.37532	0.0491202	0.997835	down
C10orf114	-1.39535	0.0197027	0.997835	down
UFSP1	-1.40665	0.0067097	0.997835	down
TUBB4B	-1.40979	0.0127376	0.997835	down
TJP3	-1.4115	0.00175931	0.997835	down
ASIC1	-1.41812	0.04496	0.997835	down
NAALADL1	-1.43028	0.00125753	0.997835	down
ACY1	-1.4457	0.0089077	0.997835	down
SLC6A12	-1.46175	0.0164499	0.997835	down
MCM5	-1.47679	0.00197342	0.997835	down
MAMSTR	-1.48243	0.0367035	0.997835	down
LOC143666	-1.48351	0.0325317	0.997835	down
GPD1	-1.48358	0.0013584	0.997835	down
PTGDR2	-1.49448	0.00631349	0.997835	down
ST6GALNAC4	-1.51451	0.0187403	0.997835	down
EGFL7	-1.52301	0.03475	0.997835	down
SARDH	-1.52364	0.00220283	0.997835	down
MGAT3	-1.54351	0.0286463	0.997835	down
BHLHA15	-1.61855	0.010193	0.997835	down
AGXT	-1.71381	0.0148854	0.997835	down
TP73	-1.72308	6.17612e-05	0.286953	down
TUBA1B	-1.7374	0.0124858	0.997835	down
RAB26	-1.7646	0.036608	0.997835	down
SLC2A4	-1.79233	0.00845542	0.997835	down
HPR	-1.84101	0.00420561	0.997835	down
MYCN	-1.8422	0.000112163	0.378157	down
TUBB	-1.84708	0.00316703	0.997835	down
S100A9	-1.87389	0.0424251	0.997835	down
SMIM1	-1.88599	0.0293862	0.997835	down
BC018779	-1.89566	0.0141535	0.997835	down
OGFR-AS1	-1.92395	0.0423297	0.997835	down
HP	-1.95597	0.0110917	0.997835	down
C2orf82	-2.03336	0.0251194	0.997835	down
LINC00087	-2.06559	0.0427335	0.997835	down
EMILIN1	-2.15195	0.0232298	0.997835	down
C19orf80	-2.39988	0.0111219	0.997835	down
PACSIN1	-2.58544	0.0237267	0.997835	down
TUBB4A	-2.88172	0.0220642	0.997835	down
MUC5B	-3.28888	0.0379755	0.997835	down

## Sheet: Suppl Table S4
ShinyGO 0.76 FDR cutoff: 0.05 no. pathways to show: 20 Pathway size: 2-2000
Enrichment FDR	nGenes	Pathway Genes	Fold Enrichment	Pathway	URL	Genes
0.00962691	3	12	35.179	Double-strand break repair via break-induced replication	http://amigo,geneontology,org/amigo/term/GO:0000727	MCM2 MCM5 GINS2
0.00962691	7	140	7.0358	Response to hydrogen peroxide	http://amigo,geneontology,org/amigo/term/GO:0042542	AREG PDGFRB DUSP1 ANXA1 KLF4 CAPN2 HP
0.00962691	8	191	5.89387	Reg. of stress-activated MAPK cascade	http://amigo,geneontology,org/amigo/term/GO:0032872	FAS TGFB2 RASSF2 DUSP1 BMP2 EDA2R DUSP10 RELL2
0.00488895	12	336	5.02557	Gliogenesis	http://amigo,geneontology,org/amigo/term/GO:0042063	TP73 TGFB2 E2F1 AREG BMP2 MMP24 MYCN ANXA1 DUSP10 TNFRSF21 S100A9 KLF15
0.00962691	13	504	3.62958	Pos. reg. of kinase activity	http://amigo,geneontology,org/amigo/term/GO:0033674	GPRC5A CD44 TGFB2 RASSF2 AREG PDGFRB DLG4 CCN1 IL18 IGF2 MLST8 TNFSF15 ADRA2C
0.00962691	14	544	3.62137	Angiogenesis	http://amigo,geneontology,org/amigo/term/GO:0001525	ANGPT2 TGFB2 PDGFRB LOXL2 ANXA1 KLF4 EMILIN1 CCN1 PLK2 IL18 CXCL8 EGFL7 APOLD1 THBS2
0.00488895	18	710	3.56745	Pos. reg. of cell death	http://amigo,geneontology,org/amigo/term/GO:0010942	FAS TP73 TGFB2 RASSF2 E2F1 PDGFRB DUSP1 BMP2 AKAP12 MYCN ANXA1 CCN1 CAPN2 S100A9 PCSK9 TGM2 HP HPR
0.00708911	16	646	3.48523	Reg. of MAPK cascade	http://amigo,geneontology,org/amigo/term/GO:0043408	FAS CD44 TGFB2 RASSF2 PDGFRB DUSP1 BMP2 AKAP12 EDA2R KLF4 EMILIN1 CCN1 DUSP10 RELL2 IGF2 ADRA2C
0.00962691	15	625	3.37719	Pos. reg. of apoptotic proc.	http://amigo,geneontology,org/amigo/term/GO:0043065	FAS TP73 TGFB2 RASSF2 E2F1 PDGFRB DUSP1 BMP2 AKAP12 ANXA1 CCN1 CAPN2 S100A9 PCSK9 TGM2
0.00962691	14	584	3.37333	Response to inorganic substance	http://amigo,geneontology,org/amigo/term/GO:0010035	AREG PDGFRB DUSP1 ASS1 DLG4 LOXL2 ANXA1 KLF4 KHK CYP1A1 CAPN2 D2HGDH CEBPA HP
0.00962691	15	652	3.23733	Reg. of mitotic cell cycle	http://amigo,geneontology,org/amigo/term/GO:0007346	TP73 E2F1 TUBB4A PDGFRB DUSP1 TUBG1 ANXA1 KLF4 CYP1A1 PLK2 IGF2 BUB1 TUBB4B PSMB10 TUBB
0.00488895	21	962	3.07176	Neg. reg. of developmental proc.	http://amigo,geneontology,org/amigo/term/GO:0051093	NR1H3 TP73 ANGPT2 TGFB2 E2F1 AREG BMP2 LRP3 LOXL2 MYCN ANXA1 KLF4 EMILIN1 DUSP10 PLK2 IL18 IGF2 SEMA6B BHLHA15 THBS2 VASN
0.00708911	20	944	2.98127	MAPK cascade	http://amigo,geneontology,org/amigo/term/GO:0000165	FAS CD44 TGFB2 RASSF2 AREG PDGFRB DUSP1 BMP2 AKAP12 EDA2R DLG4 KLF4 EMILIN1 CCN1 DUSP10 IL18 RELL2 IGF2 ADRA2C PSMB10
0.00488895	23	1094	2.95838	Tube development	http://amigo,geneontology,org/amigo/term/GO:0035295	SREBF1 ANGPT2 TGFB2 FKBP8 AREG PDGFRB BMP2 ASS1 LOXL2 MYCN ANXA1 KLF4 EMILIN1 CYP1A1 CCN1 PLK2 IL18 CXCL8 EGFL7 APOLD1 THBS2 TGM2 CEBPA
0.00962691	18	886	2.85879	Tube morphogenesis	http://amigo,geneontology,org/amigo/term/GO:0035239	ANGPT2 TGFB2 AREG PDGFRB BMP2 LOXL2 MYCN ANXA1 KLF4 EMILIN1 CCN1 PLK2 IL18 CXCL8 EGFL7 APOLD1 THBS2 TGM2
0.00962691	21	1159	2.54964	Organic acid metabolic proc.	http://amigo,geneontology,org/amigo/term/GO:0006082	NR1H3 ACSM2B SREBF1 GCAT SARDH ASL GAMT ASS1 ANXA1 CYP1A1 PFKL SLC26A1 ALDH4A1 FN3K GPD1 AGXT D2HGDH PSMB10 ACY1 FTCD ARHGAP11B
0.00708911	28	1639	2.40393	Cell adhesion	http://amigo,geneontology,org/amigo/term/GO:0007155	CD44 LAMC2 CDHR2 ANGPT2 TGFB2 TJP3 DUSP1 BMP2 MMP24 PALLD ASS1 DLG4 LOXL2 ANXA1 KLF4 EMILIN1 CCN1 DUSP10 TNFRSF21 IL18 S100A9 RELL2 IGF2 CXCL8 EGFL7 THBS2 BCAM TGM2
0.00962691	25	1469	2.39476	Pos. reg. of cellular protein metabolic proc.	http://amigo,geneontology,org/amigo/term/GO:0032270	GPRC5A BIRC3 NR1H3 FAS CD44 RNF19A SREBF1 TGFB2 RASSF2 AREG WFS1 PDGFRB BMP2 DLG4 KLF4 CCN1 PLK2 IL18 S100A9 IGF2 MLST8 PCSK9 TNFSF15 ADRA2C CEBPA
0.00708911	28	1646	2.39371	Biological adhesion	http://amigo,geneontology,org/amigo/term/GO:0022610	CD44 LAMC2 CDHR2 ANGPT2 TGFB2 TJP3 DUSP1 BMP2 MMP24 PALLD ASS1 DLG4 LOXL2 ANXA1 KLF4 EMILIN1 CCN1 DUSP10 TNFRSF21 IL18 S100A9 RELL2 IGF2 CXCL8 EGFL7 THBS2 BCAM TGM2
0.00756217	29	1769	2.30682	Response to endogenous stimulus	http://amigo,geneontology,org/amigo/term/GO:0009719	NR1H3 CD44 LTBP1 SREBF1 TGFB2 E2F1 FKBP8 AREG PDGFRB DUSP1 BMP2 KNSTRN ASS1 ANXA1 KLF4 KHK EMILIN1 CCN1 CAPN2 KLF15 IGF2 GPD1 PCSK9 CXCL8 AGXT ARID5A TGM2 VASN SLC2A4
